# Supplementary material for: Effects of waterborne cadmium exposure on hematological parameters, oxidative stress, and stress-related genes in crucian carp (Carassius auratus)
Source: PeerJ. 2026 Jul 8;14:e21528. doi: 10.7717/peerj.21528 (PMC13355607; doi:10.7717/peerj.21528)
Supplement: Supplemental Information 3 [file peerj-14-21528-s003.xls]

## Sheet: Sheet1
ITEM TO CHECK	IMPORTANCE	CHECKLIST
EXPERIMENTAL DESIGN
Definition of experimental and control groups	E	line 100-101
Number within each group	E	line 103
Assay carried out by core lab or investigator's lab?	D
Acknowledgement of authors' contributions	D
SAMPLE
Description	E	line 115-120
Volume/mass of sample processed	D
Microdissection or macrodissection	E	line 117-118
Processing procedure	E	line 118-120
If frozen - how and how quickly?	E	line 118-120
If fixed - with what, how quickly?	E	line 118-120
Sample storage conditions and duration (especially for FFPE samples)	E	line 119-120
NUCLEIC ACID EXTRACTION
Procedure and/or instrumentation	E	line 139-146
Name of kit and details of any modifications	E	line 139-146
Source of additional reagents used	D
Details of DNase or RNAse treatment	E	line 139-146
Contamination assessment (DNA or RNA)	E	line 141-143
Nucleic acid quantification	E	line 143-145
Instrument and method	E	line 143-145
Purity (A260/A280)	D
Yield	D
RNA integrity method/instrument	E	line 143-145
RIN/RQI or Cq of 3' and 5' transcripts	E	line 143-145
Electrophoresis traces	D
Inhibition testing (Cq dilutions, spike or other)	E	line 95-98
REVERSE TRANSCRIPTION
Complete reaction conditions	E	line 144-149
Amount of RNA and reaction volume	E	line 146-148
Priming oligonucleotide (if using GSP) and concentration	E	line 146-148
Reverse transcriptase and concentration	E	line 146-148
Temperature and time	E	line 146-148
Manufacturer of reagents and catalogue numbers	D
Cqs with and without RT	D*
Storage conditions of cDNA	D
qPCR TARGET INFORMATION
If multiplex, efficiency and LOD of each assay.	E	line 149-154
Sequence accession number	E	table 1
Location of amplicon	D
Amplicon length	E	table 1
In silico specificity screen (BLAST, etc)	E	line 149-154
Pseudogenes, retropseudogenes or other homologs?	D
Sequence alignment	D
Secondary structure analysis of amplicon	D
Location of each primer by exon or intron (if applicable)	E	line 149-154
What splice variants are targeted?	E	line 149-154
qPCR OLIGONUCLEOTIDES
Primer sequences	E	table 1
RTPrimerDB Identification Number	D
Probe sequences	D**
Location and identity of any modifications	E	line 149-154
Manufacturer of oligonucleotides	D
Purification method	D
qPCR PROTOCOL
Complete reaction conditions	E	line 149-154
Reaction volume and amount of cDNA/DNA	E	line 149-154
Primer, (probe), Mg++ and dNTP concentrations	E	line 149-154
Polymerase identity and concentration	E	line 149-154
Buffer/kit identity and manufacturer	E	line 149-154
Exact chemical constitution of the buffer	D
Additives (SYBR Green I, DMSO, etc.)	E	line 149-154
Manufacturer of plates/tubes and catalog number	D
Complete thermocycling parameters	E	line 149-154
Reaction setup (manual/robotic)	D
Manufacturer of qPCR instrument	E	line 149-154
qPCR VALIDATION
Evidence of optimisation (from gradients)	D
Specificity (gel, sequence, melt, or digest)	E	line 139-155
For SYBR Green I, Cq of the NTC	E	line 139-155
Standard curves with slope and y-intercept	E	line 139-155
PCR efficiency calculated from slope	E	line 139-155
Confidence interval for PCR efficiency or standard error	D
r2 of standard curve	E	line 139-155
Linear dynamic range	E	line 139-155
Cq variation at lower limit	E	line 139-155
Confidence intervals throughout range	D
Evidence for limit of detection	E	line 139-155
If multiplex, efficiency and LOD of each assay.	E	line 139-155
DATA ANALYSIS
qPCR analysis program (source, version)	E	line 160-163
Cq method determination	E	line 155-156
Outlier identification and disposition	E	line 155-156
Results of NTCs	E	line 182-186
Justification of number and choice of reference genes	E	line 85-87
Description of normalisation method	E	line 160-163
Number and concordance of biological replicates	D
Number and stage (RT or qPCR) of technical replicates	E	line 153-154
Repeatability (intra-assay variation)	E	line 153-154
Reproducibility (inter-assay variation, %CV)	D
Power analysis	D
Statistical methods for result significance	E	line 163
Software (source, version)	E	line 160-162
Cq or raw data submission using RDML	D
Table 1. MIQE checklist for authors, reviewers and editors. All essential information (E) must be submitted with the manuscript. Desirable
information (D) should be submitted if available. If using primers obtained from RTPrimerDB, information on qPCR target, oligonucleotides,
protocols and validation is available from that source.
*: Assessing the absence of DNA using a no RT assay is essential when first extracting RNA. Once the sample has been validated as
RDNA-free, inclusion of a no-RT control is desirable, but no longer essential.
**: Disclosure of the probe sequence is highly desirable and strongly encouraged. However, since not all commercial pre-designed assay
vendors provide this information, it cannot be an essential requirement. Use of such assays is advised against.
