# Supplementary material for: Effects of waterborne cadmium exposure on hematological parameters, oxidative stress, and stress-related genes in crucian carp (Carassius auratus)
Source: PeerJ. 2026 Jul 8;14:e21528. doi: 10.7717/peerj.21528 (PMC13355607; doi:10.7717/peerj.21528)
Supplement: Supplemental Information 4 [file peerj-14-21528-s004.xlsx]

## Sheet: Sheet1
individuals	Groups	RBC	HB	HCT
1	CK	1.82	9.8	30.88
2	CK	1.89	10	29.68
3	CK	1.89	10.25	27.52
4	CK	1.91	10.4	29.11
5	CK	1.94	10.5	26.35
6	CK	1.94	10.5	28.91
7	CK	1.95	10.5	27.59
8	CK	2.02	10.5	28.37
9	CK	2.03	10.75	26.28
10	CK	2.09	11.4	27.55
11	CK	2.14	11.6	28.13
12	CK	2.16	11.75	29.33
13	CK	2.24	11.8	27.42
14	CK	2.27	12	28.11
15	CK	2.28	12.1	25.44
16	CK	2.3	12.75	26.75
17	T1	1.44	8.4	26.81
18	T1	1.44	8.4	24.53
19	T1	1.49	8.5	25.13
20	T1	1.51	8.5	23.98
21	T1	1.56	8.75	22.19
22	T1	1.57	8.9	24.72
23	T1	1.59	8.9	21.61
24	T1	1.62	9	24.82
25	T1	1.64	9.15	20.18
26	T1	1.67	9.25	19.52
27	T1	1.67	9.25	21.82
28	T1	1.75	9.5	20.64
29	T1	1.77	9.55	24.178
30	T1	1.8	9.65	18.42
31	T1	1.81	9.75	17.92
32	T1	1.81	9.75	21.38
33	T2	0.57	4.25	12.34
34	T2	0.66	4.35	14.08
35	T2	0.8	5	14.13
36	T2	0.94	6	14.14
37	T2	1.01	6.9	18.31
38	T2	1.05	7.15	20.87
39	T2	1.13	7.4	14.85
40	T2	1.17	7.45	15.45
41	T2	1.18	7.75	15.52
42	T2	1.19	7.75	16
43	T2	1.21	7.8	14
44	T2	1.29	8	13.89
45	T2	1.32	8.25	15.89
46	T2	1.33	8.25	15.55
47	T2	1.38	8.35	15.73
48	T2	1.39	8.35	17.48
Note: CK-control group; T1-2mg/L group; T2-4mg/L group
