# Supplementary material for: Effects of waterborne cadmium exposure on hematological parameters, oxidative stress, and stress-related genes in crucian carp (Carassius auratus)
Source: PeerJ. 2026 Jul 8;14:e21528. doi: 10.7717/peerj.21528 (PMC13355607; doi:10.7717/peerj.21528)
Supplement: Supplemental Information 5 [file peerj-14-21528-s005.xlsx]

## Sheet: Sheet1
individuals	groups	CAT	GPx	T-SOD	MDA
1	CK	26.4273	413.603	135.627	2.91391
2	CK	32.7588	415.285	136.386	2.86619
3	CK	35.6137	419.415	141.33	2.85882
4	CK	37.3037	428.754	145.185	2.80101
5	CK	41.1294	452.952	147.751	2.46654
6	CK	42.2531	525.584	167.829	2.27038
7	CK	44.5796	537.819	174.76	2.05922
8	CK	53.0467	562.214	188.809	1.96324
9	T1	16.0421	354.579	105.615	6.4536
10	T1	17.1136	356.503	107.283	6.19513
11	T1	17.5853	372.501	107.891	6.03936
12	T1	18.33	390.058	108.785	5.93627
13	T1	18.6899	396.003	111.63	5.20235
14	T1	18.953	397.861	121.63	5.03364
15	T1	19.4424	400.199	126.095	4.66067
16	T1	20.3285	410.62	128.437	4.1458
17	T2	11.0876	176.181	77.2212	10.7623
18	T2	11.7255	251.15	81.5934	10.362
19	T2	11.7851	253.234	87.896	8.43302
20	T2	12.7277	307.167	89.571	7.75558
21	T2	13.7097	308.389	91.0549	7.6105
22	T2	14.4184	330.376	93.032	7.31671
23	T2	14.6017	349.086	96.992	7.0567
24	T2	15.3185	353.01	101.364	6.72703
Note: CK-control group; T1-2mg/L group; T2-4mg/L group
