# Supplementary material for: Effects of waterborne cadmium exposure on hematological parameters, oxidative stress, and stress-related genes in crucian carp (Carassius auratus)
Source: PeerJ. 2026 Jul 8;14:e21528. doi: 10.7717/peerj.21528 (PMC13355607; doi:10.7717/peerj.21528)
Supplement: Supplemental Information 6 [file peerj-14-21528-s006.xlsx]

## Sheet: Sheet1
individuals	groups	Cu/Zn-SOD	HSP90	MT2	CAT	HSP70
1	CK	1.26031	1.33628	1.1746	1.47617	2
2	CK	1.08764	1.20559	1.16953	1.07058	1.32
3	CK	1.07191	1.02808	0.985606	0.987852	0.9
4	CK	0.99438	0.942653	0.967839	0.927246	0.81
5	CK	0.875746	0.899827	0.958646	0.916766	0.78
6	CK	0.792153	0.705198	0.779944	0.757483	0.68
7	T1	2.04571	7.27726	2.06512	3.91884	4.83
8	T1	1.94258	6.79694	1.9826	3.85156	4.29
9	T1	1.65129	5.39155	1.98129	3.42542	4.08
10	T1	1.64403	4.83902	1.83055	3.35364	3.26
11	T1	1.51001	4.14076	1.73308	3.13855	2.61
12	T1	1.47535	3.25195	1.48646	2.21322	2.27
13	T2	7.7788	8.23107	4.77104	7.84198	6.39
14	T2	5.30811	8.97306	4.42506	7.60348	6.28
15	T2	5.00462	9.85428	3.8606	6.13122	6.25
16	T2	3.88743	8.67957	3.79788	5.51892	6.07
17	T2	3.71471	7.16377	3.70432	5.46452	5.48
18	T2	3.16291	8.47897	3.3617	5.04401	5.47
Note: CK-control group; T1-2mg/L group; T2-4mg/L group
